# Supplementary material for: The Impact of Melatonin Supplementation and NLRP3 Inflammasome Deletion on Age-Accompanied Cardiac Damage
Source: Antioxidants (Basel). 2021 Aug 10;10(8):1269. doi: 10.3390/antiox10081269 (PMC8389221; doi:10.3390/antiox10081269)
Supplement: Supplementary file 1 [file antioxidants-10-01269-s001.zip]

Archive with 1 entries (1 files):
- antioxidants-1313710-supplementary.pdf
